# Supplementary material for: Longitudinal immune cell monitoring identified CD14++ CD16+ intermediate monocyte as a marker of relapse in patients with ANCA-associated vasculitis
Source: Arthritis Res Ther. 2020 Jun 16;22:145. doi: 10.1186/s13075-020-02234-8 (PMC7298936; doi:10.1186/s13075-020-02234-8)
Supplement: Supplementary file 1 — Additional file 1: Supplementary Fig. 1. Immuno-phenotyping strategy using antibody staining. Details of the gating strategies of (A) Panel 1 (helper T cell and follicular helper T cell), (B) Panel 2 (regulatory T cell), (C) Panel 3 (B cell) and (D) Panel 4 (monocyte, neutrophil and eosinophil). [file 13075_2020_2234_MOESM1_ESM.zip]

Archive with 4 entries (4 files):
- Supplementary Fig. 1A.png
- Supplementary Fig. 1B.png
- Supplementary Fig. 1C.png
- Supplementary Fig. 1D.png
